# Supplementary material for: Continuous Monitoring of Advanced Hemodynamic Parameters during Hemodialysis Demonstrated Early Variations in Patients Experiencing Intradialytic Hypotension
Source: Biomedicines. 2024 May 25;12(6):1177. doi: 10.3390/biomedicines12061177 (PMC11200556; doi:10.3390/biomedicines12061177)
Supplement: Supplementary file 1 [file biomedicines-12-01177-s001.zip]

Archive with 1 entries (1 files):
- biomedicines-2973080-supplementary.pdf
